# Supplementary material for: Quality Control—A Stepchild in Quantitative Proteomics: A Case Study for the Human CSF Proteome
Source: Biomolecules. 2023 Mar 7;13(3):491. doi: 10.3390/biom13030491 (PMC10046854; doi:10.3390/biom13030491)
Supplement: Supplementary file 1 [file biomolecules-13-00491-s001.zip]

Archive with 4 entries (4 files):
- Correlations_peptides_new.xlsx
- Correlations_proteins_new.xlsx
- Normalization_loess_proteins.xlsx
- Supplement_18.01.2023.pdf
