# Supplementary material for: Quality Control—A Stepchild in Quantitative Proteomics: A Case Study for the Human CSF Proteome
Source: Biomolecules. 2023 Mar 7;13(3):491. doi: 10.3390/biom13030491 (PMC10046854; doi:10.3390/biom13030491)
Supplement: Supplementary file 1 [file biomolecules-13-00491-s001.zip › Normalization_loess_proteins.xlsx]

## Sheet: Sheet 1
id_columns
